# Supplementary material for: The Burden of Post-Translational Modification (PTM)—Disrupting Mutations in the Tumor Matrisome
Source: Cancers (Basel). 2021 Mar 3;13(5):1081. doi: 10.3390/cancers13051081 (PMC7959462; doi:10.3390/cancers13051081)
Supplement: Supplementary file 1 [file cancers-13-01081-s001.zip]

Archive with 4 entries (4 files):
- cancers-1117378-supplementary_VI.docx
- Izzi_Supplementary Files_revised/Izzi_Supplementary Figures.docx
- Izzi_Supplementary Files_revised/Izzi_Supplementary Tables.xlsx
- Izzi_Supplementary Tables_VI.xlsx
